# Supplementary material for: Ultra-High Prostate-Specific Antigen Level: A Potential Very-High-Risk Factor for Localized High-Risk Prostate Cancer
Source: Cancers (Basel). 2023 Nov 29;15(23):5644. doi: 10.3390/cancers15235644 (PMC10705111; doi:10.3390/cancers15235644)
Supplement: Supplementary file 1 [file cancers-15-05644-s001.zip]

Archive with 1 entries (1 files):
- cancers-2726423-supplementary.xls
