# Supplementary material for: Ultra-High Prostate-Specific Antigen Level: A Potential Very-High-Risk Factor for Localized High-Risk Prostate Cancer
Source: Cancers (Basel). 2023 Nov 29;15(23):5644. doi: 10.3390/cancers15235644 (PMC10705111; doi:10.3390/cancers15235644)
Supplement: Supplementary file 1 [file cancers-15-05644-s001.zip › cancers-2726423-supplementary.xls]

## Sheet: Sup Tab S1. Tx Schedule
Supplemental Table S1. Detailed Treatment schedule.
EBRT (n =420)			BT ± EBRT (n = 955)
Prescribed dose	PT No.	(%)	Prescribed dose	PT No.	(%)
IMRT 72Gy/ 36fr*	70	0.166667	HDR-BT 18 Gy/ 2 fr +EBRT 39 Gy /13 fr or 51 Gy/ 17fr or 48 Gy/ 16fr	208	0.217801
IMRT 62Gy/ 20fr	2	0.0047619	HDR-BT 20 Gy/ 2fr + EBRT*46Gy / 23fr or EBRT*30Gy/ 15fr	10	0.0104712
IMRT 65Gy/ 26fr	2	0.0047619	HDR-BT10.5Gy/ 1fr + 51Gy/ 17fr	1	0.00104712
IMRT 67.5Gy/ 27fr	1	0.00238095	HDR-BT11Gy/ 1fr + 51Gy/ 17fr or 45Gy/15fr	103	0.107853
IMRT 76Gy/ 40fr	1	0.00238095	HDR-BT 21 Gy/ 2 fr + EBRT 45 G / 15fr or HDR-BT 21 Gy/ 2 fr + EBRT 42 G / 14fr or HDR-BT 21Gy/ 3fr + EBRT 51 Gy/ 17 fr	28	0.0293194
IMRT 74 Gy/ 37fr	82	0.195238	HDR-BT31.5 Gy/ 5fr + EBRT 30 Gy/ 10fr	561	0.587435
IMRT 78Gy/ 39fr*	50	0.119048	HDR-BT25 Gy/ 5fr +EBRT 51Gy/ 17fr	5	0.0052356
IMRT 74.8Gy/ 34fr	65	0.154762	LDR-BT 110Gy + EBRT 40Gy/ 20fr	37	0.0387435
IMRT 80Gy/ 40fr	34	0.0809524	LDR-BT 145Gy	2	0.00209424
IMRT 70Gy/ 28fr	46	0.109524
SBRT 35Gy /5 fr	22	0.052381
SBRT 36Gy/ 4 fr	37	0.0880952
SBRT 36.25Gy/ 5 fr	8	0.0190476
EBRT = external beam radiotherapy, IMRT = intensity modulated radiotherapy
HDR-BT = high dose rate brachytherapy, LDR-BT = low dose rate brachytherapy, SBRT = stereotactic body radiotherapy,
* included whole pelvic RT 46 Gy /23 fr in 72 Gy arm and 78 Gy arm
